# Supplementary material for: Identification and Analysis of KAS II, FAT, SAD, and FAD Gene Families in Hippophae rhamnoides
Source: Plants (Basel). 2024 Dec 13;13(24):3486. doi: 10.3390/plants13243486 (PMC11728709; doi:10.3390/plants13243486)
Supplement: Supplementary file 1 [file plants-13-03486-s001.zip]

Archive with 2 entries (2 files):
- Supplementary_File_S2_2024.12.05.pptx
- Supplementary_File_S1_2024.12.05.xlsx
