# Supplementary material for: Identification and Analysis of KAS II, FAT, SAD, and FAD Gene Families in Hippophae rhamnoides
Source: Plants (Basel). 2024 Dec 13;13(24):3486. doi: 10.3390/plants13243486 (PMC11728709; doi:10.3390/plants13243486)
Supplement: Supplementary file 1 [file plants-13-03486-s001.zip › Supplementary_File_S1_2024.12.05.xlsx]

## Sheet: Table S1
Table S1. CDS sequences of KAS II, FAT, SAD, and FAD genes in Hippophae rhamnoides.
Gene family	Gene name	Sequence ID	CDS Sequence
KAS	KAS II (15320)	Hiprha1gene15320	ATGGGGGTTTCTACTTCAGCTGCTCCTATTTGTACATGGCTTGTAGCTGAATGTATGTCGGTCACTTGTGACAAAAACCATTCAGTAAAGTCGTCTTCTACATTTCAGCCTCTAAGAAGACTGAAGTTTTTTCCAAGAAGAAAAAAGCATATGGTATCAGGATATAGCAACTTTGGAGATAGTAGTTTTGCACCTTCTAATTTGACATCATCAATCTACGGATCTCGCATTGAAAATCTGATGAGCTCCTATCTATCTATAGATCATTGCAAGAACTATTTCAATTGCAAAATGCTGTATGCATCTTTGGCCTTTTTTGGTGAGAATGATTGCTTGCTTTTTGGATCACAGACAGCTTTGATCACTAAGAGACGGAGGAGAATGAACTGTGCTGGTTGC…
KAS	KAS II (03443)	Hiprha1gene03443	ATGGCAGCCTCTTCACTTGCATCTCCTCTCTGCACTTGGATTGTGGCTGCTTGCATGTCTGTCACGTGCGACAGAGACAATTGTTGCAGCCCATATTTGTTCAACTCGTCCAAAGGATTCAGTAAGAGAACTCGAAGGAGAAATGTCTTGTCCAAATGTAGCTTTGGGACAGCTGAATTTAACAAAGGGTTGATTTCGTCTTTCTGTGGATCCAGCATTCAGGGCCTGATGAGTTCTTATCTCGCCTTTGAGCCATGTGAGGAGTACTTTAGTTTAAAGGGATTGTCTTCTTTGGGCTACAGTGGAATGCCTGCGCTATTTGGATCCAATAGTTTCAGTACCAATCGTAGAAAAAGGCGTTTCAATCGAGCTGCTCATTCGGGGGAAACCAAGGCTGTA…
KAS	KAS II (10812)	Hiprha1gene10812	ATGGCGGCCTCTTCACTTGCATCTCCGCTCTGCACGTTGCTTGTGGCTGCTTGCATGTCTGTATCGTACGACATAGACAATCATAGCAGCCCATCTTTGTTCAACTTGTCCAAGAGACTCAACAGGAGGGTTCGGAGGAGAAAGATATTGTCCAAATGTTGCATTAGGACTGTCGAATTTAACAGGGGATTGATTTCATCCTTTTATGGATCCAGCATTCAAGGTCTGATGAGTTCTTGCTTCACTTTTGAACCGTGTGACGAGTACTTTAGCTCTAAGGGAATGTCTTCTTTAGGCTACAATGGATTACCTGCGCAATTCGGATCCAATAGTTTTAGTACCAATCGTATAAAAAGGCGTTTAAATCGAGCCGCTCATTCAGGGGAAACCAAGCCTTTA…
KAS	KAS II (26485)	Hiprha1gene26485	ATGGCGGCCTCTTCACTTTCACCTCCCCTATGCACCTGGCTTGTGGCTGCTTGCATGTCAGTCACCTGCGAAAGAGATAATTACAGTTGTCCATCTTTTATTAACTCGTCCAAGAGACGTAGAAAGTCGGCTCGGAGAAGAAAAGTCAGGTCCAAATGTAGTATCGGGACTGTTGAATTCAACAGTGGATTGATTTCGTCCTTCTGTGGATCCAGCATTCAGAGCCTGATGAGCTCTTGCCTCGCTTTTGAGCCTTGTGAAGAGTACTTTAGCTCAAAGGTGCTGTCTTCTTTAGGCTACGATGGATTCCCTGCGCTATTAGGATCCAAAAGTGTCTGTACCAATCCTAGAAAAAGCCCCATCAACCAAGTCGTACATTCGGGGGAAATCAAAGCTGTA…
FAT	FATB (07959)	Hiprha1gene07959	ATGGCAACTTTCTCATGTCCAGCTTTCTGTACTATACATTGCTCCTTCACTACGGAGAATCAAGACCCAAATTTGCAAAATATAAATGGTGTAAAGATTAAGATCGCTTCAGCTACTAGGTCAAATACTAAGGTTGATATACCCAGCCAGAAGATTGGTGTTGCTAGCACTTCAGTAGCTTCTGTTACTAAAAATAACAGTGTTATTGATGATCTTCAGATTAGACAAAATATTCCAACAAAGAAGCAGTTCATTGATCCTTACCGACAAGGTCTTATTATAGAAAGTGGTGTAGGGTACAGACAGACCGTTGTTATCAGATCCTATGAAGTTGGTCCCGATAAAACTGCAACATTAGAGAGCATCCTCAATCTTCTTCAGGAAACAGCACTGAATCAT…
FAT	FATB (17924)	Hiprha1gene17924	ATGGCAGGAGCTATAGGTAGTAGTGTAGGATCATACATTCATGAAAAGAAGAACAATGTGGTCATAGCCATTACTGCAATATCAGGTTCTAAATCGTTAAGGAATGTTTCATTTTGGTCAAAACAGTGTGGAGTATCTGTGAGAGCAAGTTCAAAAAGTAGGACTCCAAAAGGATTGGACATGATCAATGGAAAGAAGGTAAATGGGATTTATATTGGGGATTCTCCATTAATGAACAATAATATTGATGAAGAGACACCTCTTCACGCTTGTTTGAGAGGAAAGTTTGTGGAAGATCGTTTTGTATATAGGCAGAATTTTTTTATAAGGTCTTATGAAATTGGACCTGATAAAACTGCTACAATGGAGACTCTAATGAATCTGCTTCAGGAGACAGCT…
FAT	FATB (24276)	Hiprha1gene24276	ATGGCTACCGTCTCATATCCAACTTTCTCTACTATAAGGTGTTCATTCACTAGAGAAAATCAAGACCCAAGTTTGCAAAACATAAATGGTTTCAAGATTAAGGTGAGTCCTTCAAGGTCTAATACTTCTAATAATAAGATTGAAATACCAAACCAAAAGATTGGAGTAACAAGCATTTCAGTTGCTTCTGTAACTACTAAAAATGGAAGTGTTAGTGATGTTCAAGTCAGACAAAATATTCCAACAAAGAAACAGTTTATCGATCCTTATCGTCAAGGTCTTATTATTGAAGGTGGTGTTGGTTATAGACAGACACCTGTTATTAGATCCTATGAAGTTGGTCCTGATAAAACTGCAACTTTGGAGAGCATCCTCAATTTGCTTCAGGAAACAGCACTA…
FAT	FATA (14109)	Hiprha1gene14109	ATGTTGAATCTCTCTTGCAATGTGATCGACCAAATTCAAGTCCTAGCACAATGTCAGTTCCTGGGTCAACCCAAATCCAAGCCCAATCAATCTTTCATCCGCCGGAAAGACGGGACCGCCTTCTGTGTTTCGTCAATTAAAACTCCGGTTTTGGCTGTTGTGTCGGATCAGAGTGGCGGCGTTGCGTCCGAAGGTGTGTTGAGTAAGGTCCAGACCGGGTTGGGGAGATTGGCTGATCGTTTGAGGCTTGGGAGCTTAACGGAGGACGGTTTGTCGTATAAGGAGAAGTTTATTGTGAGGTGCTATGAAGTTGGGATTAATAAGACTGCTACTGTTGAGACAATTGCTAATCTTTTACAGGAGGTTGGGGGCAATCATGCTCAGGGTGTTGGATTTTCA…
FAT	FATA (14745)	Hiprha1gene14745	ATGTTGAAGCTCTCCTGCAATGGGACGGATCACATTCAAGCCCTAGCTCAATGTCATATCCTGGGCCGACCCAAGTCCAAGCCCGCTCAATTTTTCACTTGCCGGAAAGACGGAACCGCTTTTTGTGCTCCGTCGATTAAAATCCCGGCTTTGGCTATTGTGTCGGACCCGAGTGGCGGTGTTGCATCCGAAGGTGTGTCTACAAGTAAGATTCATACCGGTTTGGGGAGATTGGCTGACCGCTTGAGGCTTGGGAGTTTGACGGAGGATGGTTTGTCGTACAAGGAGAAGTTTGTAGTTAGGTGCTATGAAGTTGGGATTAATAAGACTGCTACTGTTGAGACAATTGCTAATCTTTTACAGGAGGTTGGGGGCAATCATGCTCAGGGTGTTGGATTT…
FAT	FATB (03360)	Hiprha1gene03360	ATGGTTGCTACTACTGCTGCTTCAGTCTTCGTGCCAGTCTCTTCTGCATCTGCTGATTCTGCAGTGAAGAGCACAAAAGTTGGGACTGGGAATTTGGGAGGATTCAAATCTAAATCTGGGTCTCGGGGTTTGCAGGTCAAGTCAAATGCTCAAGCCTCATCTAAGATAAATGGCACACCTGCTGGTTTTGTGTCTACTGGGGAGTCTAAGAATGTAAAGAACGGGGATGACATGACATCAACTCCTCCAAGAACTTTTATTAACCTTTTGCCTGATTGGAGTGTGCTTCTTGCTGCTATGACAACTATTTTCTTGGCAGCAGAGAAGCAGTGGACGATGCTAGATTGGAAACCTAAAAGACCTGACATGCTTGTTGACCCATTTGCATTTGGTTTAGGA…
FAT	FATB (18201)	Hiprha1gene18201	ATGGTTGCTGCTGCTGCTGCTTCAGCATTTGTCCCAGTCTCTTCTGCATCTGCTGATTCTGGGGCAAAGAACACAAAAGTTGGAACTGCAAATTTGGGAGGGTTCAAGTCGAAATCTGTGTCCCAGGGATTGCAGGTGAAGGCAAATGCCCAAGCTCCACCGAAGATAAATGGAACACCTGCTGGTTTTGTTTCTACTGGGGAGTCTTTAAATGTGAAGAACAGAGATGACATGTCATCACCTCATCCACGAACTTTTATTAACCTTTTGCCTGATTGGAGTATGCTTCTTGCTGCTATGACAACTATTTTCTTGGCGGCAGAGAAGCAGTGGACGATGCTAGATTGGAAACCTAAAAGGCCTGACATGTTTATTGACCCATTGACATTTGGATTAGGA…
FAT	FATB (28610)*	Hiprha1gene28610	ATGGCGGGAGGTGGGAGTAGAAGGCAGGAATCGCTGGTGATAAACAGCTCCAACGTGTTCGCCGCTCTCGGGAGTAAGAAGAAGAAGAAGCCTTCAGGTTCTGAGAAGGATAAGAGCTCCTCGAAGAGCAAAGATTCGGCGAAGAAGCTTCAGGAGAGGCGGCAAAGGAGCTCCGTCTGGGGTGCTTCAGAGTCGAACAATGAGCCCGACGAGCCGGAGCCAGAACTGGAACCGGCCCTGGAGGTAAGTGAAAGTGAGGAAGAAGCATTTGATGAGGTTGATGATGATGTGGAGGAAGAACAGGAAAACGAATCTGAAATGGCATTGCAAGCTGAGTCTTCTGTATCTTTTCTACCTCCTAAAGAGTCAGAGAGACAACTTTCGAAGAAGGAACTTAAA…
SAD	SAD (07832)	Hiprha1gene07832	ATGGCTCTCAGACTTAATTCAACTATGTCGAACCCAATACCCAGCTTCTCTTCCAAATCCCACAATCTCAGATCTTCTAGAATTTCCATGGCCTCCATTCTCCAATCCGCCTCCAAAGATGTGGAAAATTTGAAGAAGCCCCGCTTACCACCAAGGGAGGTACATGTTCAAGTGACTCATTCCATGCCACCTCAAAAGATTGAGATCTTCAAATCCTTGGAAGACTGGGCTGAGGATAACATACTGGTGCATTTAAAGCCCGTTGAGAAGTGTTGGCAACCACAAGACTTTCTACCAGACCCTGACTCTGAGGAATTTTATGAACAAGTCAAAGAGTTGAGGGAAAGAGCTAAGGAAGTTCCTGATGACTATTTTGTTGTTTTAGTTGGAGATATGATC…
SAD	SAD (18766)*	Hiprha1gene18766	ATGGGAAAGAAGGGGAGTTGGTTTTCTGTAATCAAGAGGGTATTTACGCCTCACTCCAAGGATAAACTAGCCAATGATTCAGATAAGAAGGGCACAAAAGAGAAGAAGAAGAAAGGACTTGGGAAGTTAAAGCATGGAGAGACAAGTTCCATCATTCCCTTCTTTGGAGGGCCAAGCAGCATTGAGAAAATTTTTGGGGATTTTGAAAGAGAGCAGCAACTAACTTTTAGACCTCATACGCCTCCTGAACAACCTAAAACACCTCCTTTTGTTGCTCGTAGAGTTGCTACTCCTCCCCATGCTTCTACTCCGAGAGTTGTCTCTCCTAAGGTTGCTTCTCCTCCTTTAAGAGCTTTTTCACCTAAGGTTGCTTCTCCCCCTTTAAGAGCTTTTTCACCT…
SAD	SAD (18803)	Hiprha1gene18803	ATGGCAAAACCAATAGAAAAATGTTGGCAACCACAAGACTTGTTACCAAACCCATGTTCAGAATCTTTCTTTGATGAAGTTCAAGAACTTAGAAATAGATCAAAACAACTTTCAGATGAATATTTTATTGTTCTAATTGGTAATATGATCACAGAAGAAGCCATTCCTACATATCAATCCCGTTGGACAATTGCAGACAAAGTTCAGGACATTACTGGTGTAGATGACTCATCATGGGCTATTTGGGCTAGAGCTTGGAGTGCTGAAGAGAATAGGCATGGTGACCTTCTCAACAAATATCTCTATCTTTCTGGTAGAGTAGACATGAATCGAGTTGAGAACACCATTCAACATCTTATTGCTGCTGGAACTGACACCAAAACAGGAACAGATTCATAC…
SAD	SAD (18830)	Hiprha1gene18830	ATGGCTCTCAAATTCAACCCCTTCGTCTCTCAATCACCCAAGTCGCCTTCTTTTTCTCTTCCACCAATGGCCAGTCTCAGATCTCCCAAATTCTTCATGGCCTCCACTCTCCGCTCTGGCACCAAGGAGGTTGAGAATCTCAAAAAGCCTTTCACACCTCCTCGTGAAGTTCACGTGCAAGTAACCCATTCGATGCCACCTCAGAAGATTGAGATATTCAAATCATTGGAGGGCTGGGCTGAGCAGAACATTTTAGTTCACTTGAAGCCGGTAGAGAAATGTTGGCAACCTCAGGACTTTCTGCCAGACCCTGCCTCTGATGGATTTGATGATCAGGTCAAGGAACTAAGGGAAAGGACAAAGGAGATTCCAGATGATTACTTTGTTGTCCTTATCGGA…
SAD	SAD (18832)	Hiprha1gene18832	ATGAGGGAGGTTGAGAATCTCAAAAAGCCTTTCACACCTCCTCGTGAAGTTCACGTGCAAGTAACCCATTCGATGCCACCTCAGAAGATTGAGATATTCAAATCATTGGAGGGCTGGGCTGAGCAGAACATCTTGAAGCCGGTAGAGAAATGTTGGCAACCTCAGGACTTTCTGCCAGACCCTGCCTCTGATGGATTTGATGATCAGGTCAAGGAACTAAGGGAAAGGACAAAGGAGATTCCAGATGATTACTTTGTTAAGCATGCAACTGTACACAAATTCACTGACAAATTGTTGTATCCTTCTTGGGATTCTTTTTATACTCTTTCAACATATGGTGATGATCTTGCTATTTGTTTGATCCCCAAACAGAAAACAGCCCCTACCTTGGTTTCATCT…
SAD	SAD (21192)	Hiprha1gene21192	ATGGCTGCAATTACATCGATCCACGGTTCTTTTGGTTTTTCACCCATGAATATGATGATGATGAAACTTAGAGCTTCATCAAAGTTATGTATGAATAATAAAACTGTAAAAAGCTACTACTCAAACAGTAAGGAGGCACAAAGGTTGAGGAGGTCATATGAGAAGGAAGAAGTGTGGAATTCAATAGATGGTTGGGTAAAGGAGAACATATTGCCAATGAGAAAGGCAATAGATAAGTGTTGGCAACCACAAGACTTATTGCCAGACCCAGCTAATTTAGAAAGTTTCTATGAACAAGTGAAAGAGTTAAGAGAAAGAACAAGACAACTTTCTGATGATTATTTTGTAGTTTTAGTTGGTGATATGATAACAGAAGAAGCACTTCCAACATATCAATCC…
SAD	SAD (23875)	Hiprha1gene23875	ATGGCTCTCAAACTCAACCCATTCGTCTTTCAATCTCCAAAGTCGCTATCTTTTTCTCTTCCACCAATGGCCAGCCTCAGATCTCCCAAATTCTTCATGGCCTCCACCCTCCGCTCTGGCACCAAGGAGGTTGAGAATATCAAAAAGCCTTTCACAGCTCCCCGTGAAGTTCACGTGCAAGTAACCCATTCGATGCCACCTCAAAAGATTGAGATATTCAAATCATTAGAGAACTGGGCTGAGCAGAACATTTTAGTTCACCTGAAGCCAGTTGAGAAATGCTGGCAGGCTCAGGACTTTCTGCCGGACCCTGCATCTGATGGATTTCATGATCAGGTGAAGGAACTAAGGGAGAGAGCAAAGGAGATTCCAGATGATTACTTTGTTGTCCTGGTCGGA…
SAD	SAD (26748)	Hiprha1gene26748	ATGATGATGACTCTAATAATGAACTCAACGATGACAATCCCATCCATCAAGTTCTCTTCCAAATCCCACTATCTCAGATCAGCTAGAATCTCCATGGCCTCCACTCTTCAATCTTCTTCATCCATAGGTATGGACAAGTCCAAGAAGCCCTATTGCCCTCCTATTGAAGTACATGTTCAGGTGACTCATTCCATGCCACCTGAAAAGATTGAGATCTTCAAATCATTGGAAGATTGGGCCGAGGATAATATCTTGGTGCATTTGAAACCTGTTGAGAAATGTTGGCAACCACAAGACTTTCTGCCAGACCCTGACTCGGAGGGATTTTATGAGCAAGTCAAAGAGTTGAGGGAAAGATCAAAGGAAGTTCCTCATGAATATTTTGTTGTGTTAGTTGGA…
SAD	SAD (28095)	Hiprha1gene28095	ATGCAAGCTTCTCACTACCTAGCCGCAAAAGCCACATTTACATGGGCCCCAAGTGGTCTAGGCCCAGCCCAAAAAAAGCCCAAACATCCCAAGCCCACAAAATTCAAACTCCGGCCAATCACCGCTGCCTCTGTGGCAGCACCACCACCATCACAAACTCTGAAACACCAAAAGACTCACTCAATGCCACCTGAGAAAGTTGAGGTGTTCAAGTCCTTAGAAGGTTGGGCCACAAAAAATGTTCTCCCACTTTTAAAGCCCGTGGGCCAATGTTGGCAGCCCAGTAATTTCTTACCCGACCCAACATTGTCATTCGATGAGCTCACCGATCAGGTTAAGGCACTTCGTGAACGGACGGCTGAACTTCCAGATGAGTACTTAGTTGTACTTGTGGGTGAT…
FAD	FAD2 (12459)*	Hiprha1gene12459	ATGGGTGCCGGTGGCCGAATGTCTGTTCCTCCTCCCTCTAAGAAGTCGGGCATGGACTGTCTGAAGAGAGTTCCATACTCCAAACCACCATTCACCCTTGGTGAGATCAAGAAAGCCATTCCACCTCATTGCTTCAAGCGCTCAGTTATTAGATCATTCTCCTATGTGGTTTATGATCTAGCAATAGCCCTTTTCTTCTATTATATTGCTACCAAGTACTTCATCAACCTTCCCCAACCTCTCTCTTACTTGGTCTGGCCAATTTATGTTTTCCTCCAAGGTTGTGTCTTAACAGGAGTTTGGGTCATAGCACATGAATGTGGCCATCATGCCTTTAGTGACTATCAATGGCTTGATGACATTGTTGGTTTGGTCCTGCATTCTTGTCTCCTTGTGCCT…
FAD	FAD2 (21624)*	Hiprha1gene21624	ATGCCCTATCTTATCATAGCAATGGGTGCCGGAGGCAAAATGCAAGCTCTTCGAAACAAGTTTGAGGAACAGAAAACTCCCCTGCAGAGAGCACCAGCTTCTACACCTCCATTCACCCTTGGCCAAATCAAGAAAGCCATTCCACCTCATTGCTTTAGGCGCTCTCTTCTTGGCTCATTCTCTTGTGTCTTTCATGACCTCTTCTTTGCCTCTATTTTCTACTACATTGCATCCACTTACATCCACCTCTTGCCTCATCCACTTCCCTACTTTGCTTGGCCAATCTACTGGATTCTGCAGGGTTGTGTTCTAACAGGTGTTTGGGTCATTGCTCATGAATGTGGACACCATGCCTTTAGTGACTACCAATTGGTTGATGATACTGTAGGACTAATTCTC…
FAD	FAD2 (27005)	Hiprha1gene27005	ATGTATGCTTACCATTCAGTTCTTCGATGCAGATTTTGGAACAATATGGGTGCTGGTGGCAGAATGCCTGTTCCTCCTCTCTCTAAGAAGTCAGGCAAAGACTGTCTAAAGAGAGTTCCATACTCCAAACCACCATTCACCCTCGGGGAGATCAAAAAATCCATTCCACCCCATTGCTTCAAGCGCTCAGTTATTAGATCATTCTCCTATGTTGTTTATGATCTCGCAATAGCCTTTTTCTTTTACTATATTGCTACCAATTACATCATCAACATTCCGGAACCTCTCTCTTACTTGGTCTGGCCAATTTATGTTGTTCTCCAAGGCTGTGTCTTAACAGGAGTTTGGGTCGTAGCACATGAGTGTGGCCACCATGCCTTTAGTGACTATCAGTGGCTC…
FAD	FAD3 (05528)	Hiprha1gene05528	ATGCTATTCCCAGGATCGGAGATATATAAGAAGGGTGAGAGTAACGCTGAACCCAAGGTGATAATGAAGAAGGAATTACCTTTGGGGAAAATGGGAGAAGAAAAACAACACATTTCCAATGGTGTTGATGGGTTTGTCGATAAAACTGATTTTGATCCAAGTGCTCCTCCTCCATTCAGAATTGGAGAGATCCGAGCTGCTATTCCCAAGCACTGTTGGATTAAGAATCCATGGAGGTCTCTGAGTTATGTTTTCAGAGATTTGTTTGTAGTTTTTGTATTGGTTTCCTTAGCTACACACTTCAACAATTGGATTTTTTACCCCTTCTACTGGATTGCTCAAGGAACAATGTTCTGGGCTATCTTTGTTATCGGACATGATTGTGGGCATGGAAGCTTT…
FAD	FAD3 (07426)	Hiprha1gene07426	ATGGGGGACTTGAATCTTGGGTTTGGAGATAATGAAGATGATTTTGATCCAAGTGCTCCTCCACCATTCAGAATTGCTGAGATCCGAGCTGCAATTCCCGAACATTGTTGGGTTAAGAATCCATGGAGGTCTCTGAGTTATGTATTCAGAGATTTGTTTGTTGTTTTTGCAATGGTTGCTTTTGCTGCTTATTTCAACAATTGGGTTGTTTGGCCCATCTATTGGATTGCTCAAGGAACAATGTTTTGGGCTATCTTTGTTCTGGGTCATGATTGTGGTCATGGAAGCTTTTCAGGCAGTCCATTGTTGAATAGCTTTGTTGGGCATATTTTGCACTCTTCAATTCTTGTGCCTTATAATGGATGGAGAATTAGCCACAGAACACACCATCAAAACCAT…
FAD	FAD3 (10700)	Hiprha1gene10700	ATGAAGAAGGAATCACCTTTGGGCAAAATTGGGGATGAAACAGAACCGGTTGCCAATGGCAATGGTGCTGATGGTTTTGTTGAAAAAACTGATTTTGATCCAAGTGCTCCTCTCCCATTCAAGATTGGAGAGATCCGAGCTGCCATTCCCAAGCATTGTTGGGTTAAGAATCCATGGAGGTCTCTCAGTTATGTTTTCAGAGATTTGTTTATAGTTTTTGTACCGGTTTCTTTAGCTACACACTTCAACAATTTGCTTCTTTACCCTTTCTACTGGATTGCTCAAGGAACAATATTCTGGGCTATCTTTGTTATAGGACATGATCGTGGCCATGGAAGCTTTTCTGACATACCATTGTTGAATAGCATTGTTGGGCATATTCTGCACTCTGCAACTCTT…
FAD	FAD3 (24146)*	Hiprha1gene24146	ATGAAGAAGGAATCACCTTTGGGCAAAATTGGGGATGAAACAGAACCGGTTGCCAATGGATTGGGTGCTGATGGTTTTGTTAAAAAAACTGATTTTGATCCAAGTGCTCCTCTCCCATTCAAGATTGAAGAGATCCGAGCTGCCATTCCCAAGCATTGTTGGGTTAAGAATCCATTGAGTGGCCATGGAAGCTTTTCTGACATACCATTGTTGAATAGCATTGTTGGGCATATTCTGCACTCTGCAACTCTTCCACAGAACCATGGACATGTTGAGAATGATGAATCTTGGATTCCTTTGAGTGAGAAGTTATACAAGAGTTTGGATCAAGGTACAAAATTCATGAGTGGAGTAGAGGCCCGGGAAAGGAAGGCTCTCACTTCAATCCTAAGAGCAAAT…
FAD	FAD3 (24879)	Hiprha1gene24879	ATGGGGGATTTGAATCATGGATTTAAAGAAGAAGCTTATTTCGATTCAAGTGCTCCTCCACCATTTAAAATTGGTGAGATCCGAGCTGCTATACCTAAACATTGTTGGGTTAAGAATCCATGGAGGTCTCTGAGTTATGTATTCAGAGATTTGTTTGTGGTTATTGCATTGGTCACTTTAGCTATCTATTTCAATAGTTGGATTGTTTGGCTTTTCTATTGGATTGCTCAAGGAACAATGTTCTGGGCTATCTTTGTTTTGGGTCATGATTGTGGCCATGGAAGCTTTTCAGACAGTCCATTGTTGAATAACTGTGTTGGGCATATTTTGCACTCTGCAATTCTTGTGCCATACAATGGATGGAGAATTAGCCATAGAACACACCATCAGAACCATGGA…
FAD	FAD6 (25786)	Hiprha1gene25786	ATGGCTAGCAGAATAGCAGATTCTGTGTTTCTTTTCATGGGCCCCCATCAGAAGTCGATTCAAAGTCCTAAACATCCTGCCCATTACTCACCAGGCCACTCTAGTATAAAATCGAATGGTTTTCTCCTCAAGGAACTTAAACATAAAAAAGGGTCAATGAATCCTAGGAAAAAAACTAAATTTGTACAAGCAGTGGCTATTCCAGTTTCACCTTCTGCAGCTGACTCAGCAGAGTACAGAAAAAAATTAGCCGAAAGCTATGGTTTTAGACAGATTGGAGAACCCCTGCCTGACAGTGTTACCTTAAAGAGTGTCATTGATAGCCTTCCAAAAAAGGTTTTTGAGATTGATGATGTGAAGGCATGGAAGTCTGTTTTGATATCAGTCACTTCCTATGCA…
FAD	FAD7/8 (02511)	Hiprha1gene02511	ATGGCAAGTTGGGTCTTATCAGAGTGTGGCCTAAATCCCCTCCCAAGAATTCTCACTCGACCCAGAAGTGGGTTATCTTCAAGGACCGCCACTCCTTTAGATATTAGGCCATTAAACCCATTACAAGTCTGTAAAAGGCGCAATCTTGGTTCATCTTTGATTTCTTCAAGGGAATTTAAAGGTAAAAATTGGGCATTAAATGTGAGTGTTCCGATAAGTGTTGCATCTGTTGAAAAAGAGGATGAAAGAAAAGAGAAAACCAATGGAGTTAGCAGTGAATTTGACCCAGGTTTGCCACCTCCTTTTACATTAGCTGATATTAGAGCAGCCATTCCAAAGCACTGTTGGGTTAAGAACCCATGGAGATCTATGAGCTACGTATTGAGAGATACTGTTGTG…
FAD	FAD7/8 (07747)	Hiprha1gene07747	ATGGCGAGCTGGTTGCTATCAGAATCTTGTTTGAAGCCCACGCCCCAAATTTGTGGCAAACCCGAAACTAGAATTGTGTCAAACAACTCTTCAAAGGTTCGATTTTTACATTCCAACACAAGCTTGACAGATCTTAGGCTTCCTTTGAGCAAAACAAGAACGGGGTGTTTTAGTAGGAGAAGTTGGGAGCTGAAAGTGAGTGTCCCTGTGAGGATTGCTTCAATAGAAGGAGAGAACAGAGAAGAGATAATCAATGGCGTCAATAGGTCTGGGGATAGAGAAAAATGTGATTTTGACCCAGGTGCGCCGCCACCATTCAAATTGGCCGATATTAGAGCCGCCATTCCAAAGCATTGTTGGGTTAAGAACCCATGGAAGTCTATGAGCTATGTCATTAGA…
FAD	FAD7/8 (17598)	Hiprha1gene17598	ATGGCGAGCTGGTTGTTGTCAGAATGTGGTTTGAAGCCTCTACCTGAAGTATTATACTACAAACCCAAAACAGTGCTTGTATCAAATAACATCTCAAAGGTTCGATTTTTAAATCCCAAAAAGAGCTTGACGGATGTTGGGCTTCCATTGACCGAAACAAGTAGAGGGTATTTAAGTAGGAGAATCTGGGAGCTAAAAGTGAGTGTGCCGGTGAGAGTTTCTTCAACAGAAGAAGTTGATTTTGACCCAGGTGCGCCGCCACCGTTCAATTTAGCTGATATTCGAGCTGCCATTCCAAAGCATTGTTGGGTTAAGAATCCATGGAAGTCTATGAGCTATGTCGTCAGGGATGTGGTTGTAGTCTTTGGATTGGCTATAGCTGCGGCATATATCAACAAT…
According to the annotated H. rhamnoides genome ID CNP0001846 (https://db.cngb.org/cnsa, accessed on 1 August 2024)
* The errors in the annotation of these genes in the H. rhamnoides genome ID CNP0001846 are likely present

## Sheet: Table S2
Table S2. Sequences of predicted motifs of KAS II, FAT, SAD, and FAD proteins in Hippophae rhamnoides.
Protein family	Motif	Motif Sequence
KAS	1	KMNPFCVPFATTNMGSAMLAMDLGWMGPNYSISTACATSNFCILNAANHIIRGEADIMLCGGSDAAIIPIGLGGFVACRALSRRNSDPTKASRPWDSNRD
	2	RRVVVTGMGVETPLGHDPDVFYNNLLEGVSGISEIENFDCLQFPTRIAGEIKSFSTDGWVAPKLSKRMDKFMLYMLTAGKKALADGGITEDVMDELDKTK
	3	FVMGEGSGVLLLEELEHAKRRGATIYAEFLGGSFTCDAYHMTEPHPDGLGVILCIEKALAQAGVHAEDVNYINAHATSTP
	4	AIKTGWVHPNINLENPDEGVDTKVLVGPKKEKLNIKVALSNSFGFGGHNSSILFAPYE
	5	PLCTWLVAACMSVTCDRDNYSSPSLFNSSKRLNKRVRRRKVLSKCSIGTVEFNKGLISSFCGSSIQGLMSSCLAFEPCEEYFSSKGLSSLGYBGLPALFG
	6	EYQALIHCFGHNSELRINSTKSMIGHLLGAAGAVEAVATVQ
	7	SNSFSTNRRKRRLNRAAHSGETKAVAVQPAEEVTTKTKPIT
	8	VLIGSAMGGMKVFYDALEALR
	9	MAASSL
	10	FQPLRR
FAT	1	YRQNFVIRSYEIGPDKTATIETJMNLLQETALNHVKCAGLLGDGFGSTPEMTKKNLIWVVTKMQIQVDRYPTWGDVVEIDTWVSASGKNGMRRDW IIRDY
	2	EYVRTGLAPRRSDLDMNQHVNNVKYIGWILESAPQ
	3	TGEVITRATSTWVMMNKLTRRLSKMPDEVREEIEPFFTNTP
	4	PILENHELSAMTLEYRRECGRDDVLZSLTAVSGGEVNNDV
	5	VKNGDDMSSPPPRTFINLLPDWSMLLAAMTTIFLAAEKQWTMLDWKPKRPDMLVDPLAFG
	6	GAEIVRGRTEWRPKP
	7	EYTHLLRLEG
	8	MLKLSCNGIDQIQVLAQCQFLGRPKSKPNQFFICRKDGTAFCVPSIKIPVLAIVSDPSGGVASEGV
	9	MAASSFPPFSSASADFTVENTDPGLQNJGGFKIK
	10	VEEDSRKITKLDDNT
SAD	1	WAIWTRAWTAEENRHGDLLNKYLYLSGRVDMRQIEKTIQYLIGSGMDPKTENNPYLGFIYTSFQERATFISHGNTARLAKEHGDVKLAQICGTIAADEKR
	2	LFEIDPDGTVVAFADMMRKKISMPAHLMYDGRDDNLFEHFSAVAQRLGVYTAKDYADILEFLVGRWKVEKLSGLSGEGRRAQDYVCGLAPRJRRLEERAQ
	3	EYFVVLVGDMITEEAJPTYQSMLNTLDGV
	4	ZKIEIFKSLEGWAEQNILVHLKPVEKCWQPQDFLPDP
	5	ASEGFYDQVKELRERTKELPD
	6	KKPFTPPREVHVQVTHSMPP
	7	HETAYTKIVEK
	8	ASPVPFSWIFDKEV
	9	LRSPKFFMASTLRSGSKEVEN
	10	RDETGASP
FAD	1	NNIHHDIGTHVIHHLFPQIPHYHLVEATKAAKPVLGKYYRE
	2	SPGKEGSHFNPYSKLFAPNERKHVITSTJCWTTMIAILIYLSFVVGPVQIIKLYGIPYWIFVMWLDLVTYLHHHGYEQKLPWYRGKEWSYLRGGL TTVDR
	3	GHGSFSBNPLLBSIVGHILHSSJLVPYHGWRISHRTHHQNHGHVENDESWVP
	4	EKTDFDPSAPPPFKJGEIRAAIPKHCWVKNPWRSLSY
	5	PKRSGPJPFHLIKNLJTSMRQDHYVSDTGDVVFYQTDPELY
	6	YFNNWLVWPIYWIAQGTMFWAIFVJGHDC
	7	EKJYKSLDQLTKTLRFTVPFPIFAYPFYL
	8	NNNPIGRFLTVTITLTLGWPLYLAFNVSGRPYDRFACHFDPHGPIYSDRERLQIYISDVSIIAVLYGLYRLALVKGLAW
	9	TFLQHTHPSLPHYDSSEWDWLRGALATVDRDYGVLN
	10	DGTPFYKALWREAKECIYVEPDEGDPK

## Sheet: Table S3
Table S3. Segmental replication and tandem repeat replication covariate gene pair Ka/Ks analysis of KAS II, FAT, SAD, and FAD genes in Hippophae rhamnoides.
Gene pair name	Ka	Ks	Ka/Ks	Duplication type
KAS II (15320)/KAS II (26485)	0.244268	1.58168	0.154436	segmental duplication
KAS II (15320)/KAS II (03443)	0.252672	1.68346	0.150091	segmental duplication
KAS II (10812)/KAS II (15320)	0.257807	1.6784	0.153603	segmental duplication
KAS II (10812)/KAS II (26485)	0.0770168	0.409223	0.188203	segmental duplication
KAS II (10812)/KAS II (03443)	0.0536193	0.305765	0.175361	segmental duplication
KAS II (26485)/KAS II (03443)	0.0718991	0.404561	0.177721	segmental duplication
FATA (14109)/FATA (14745)	0.0694067	0.301124	0.230492	segmental duplication
FATB (18201)/FATB (03360)	0.0624408	0.317442	0.1967	segmental duplication
FATB (28610)/FATB (03360)	0.109183	0.390333	0.279718	segmental duplication
SAD (18832)/SAD (23875)	0.223132	0.643015	0.347009	segmental duplication
SAD (26748)/SAD (07832)	0.0882519	0.399598	0.220852	segmental duplication
FAD2 (27005)/FAD2 (12459)	0.0384739	0.271384	0.141769	segmental duplication
FAD3 (07426)/FAD7 (07747)	0.179438	1.35612	0.132317	segmental duplication
FAD3 (07426)/FAD3 (05528)	0.10374	0.442482	0.23445	segmental duplication
FAD3 (10700)/FAD3 (24146)	0.0342183	0.0346883	0.986453	tandem duplication
FAD3 (10700)/FAD3 (07426)	0.161395	0.495856	0.325488	segmental duplication
FAD3 (10700)/FAD3 (05528)	0.123605	0.409356	0.30195	segmental duplication
FAD3 (24146)/FAD3 (24879)	0.140258	0.48497	0.28921	segmental duplication
FAD3 (24146)/FAD3 (07426)	0.141909	0.49609	0.286054	segmental duplication
FAD3 (24879)/FAD3 (07426)	0.0550869	0.240597	0.22896	segmental duplication
FAD3 (24879)/FAD3 (05528)	0.110987	0.512323	0.216635	segmental duplication
FAD7 (02511)/FAD3 (24879)	0.182784	1.4577	0.125392	segmental duplication
FAD7 (02511)/FAD3 (07426)	0.169427	1.41592	0.119659	segmental duplication
FAD7 (02511)/FAD7 (07747)	0.155381	1.45406	0.10686	segmental duplication
FAD7 (02511)/FAD3 (05528)	0.209207	1.69345	0.123539	segmental duplication
FAD7 (17598)/FAD7 (07747)	0.113602	0.464728	0.244447	segmental duplication
Note: Ka, nonsynonymous substitution rate; Ks, synonymous substitution rate; Ka/Ks, selection pressure ratio

## Sheet: Table S4
Table S4. CPM values for KAS II, FAT, SAD, and FAD genes in seeds and pulp at four fruit ripening stages and leaves of Hippophae rhamnoides.
Gene	Sequence ID	Yantarnaya_yagoda__seeds__st.1	Yantarnaya_yagoda__seeds__st.2	Yantarnaya_yagoda__seeds__st.3	Yantarnaya_yagoda__seeds__st.4	Yantarnaya_yagoda__pulp__st.1	Yantarnaya_yagoda__pulp__st.2	Yantarnaya_yagoda__pulp__st.3	Yantarnaya_yagoda__pulp__st.4	Yantarnaya_yagoda__leaves__st.1
KAS II (15320)	Hiprha1gene15320	1.77526	0.80721	0	0	0.161962	0	0	0	0.127395
KAS II (03443)	Hiprha1gene03443	29.7849	51.8633	0	0	19.5974	23.8308	16.5254	18.5619	18.5996
KAS II (10812)	Hiprha1gene10812	12.5254	41.9749	1.5269	1.06644	12.4711	10.7194	9.19674	10.9468	10.319
KAS II (26485)	Hiprha1gene26485	3.35327	19.7767	16.0325	9.59796	12.957	19.3127	1.14959	7.97212	5.60537
FATA (14109)	Hiprha1gene14109	93.0039	131.777	17.5594	13.8637	600.879	1160	1972.13	1147.63	22.9311
FATA (14745)	Hiprha1gene14745	88.6644	87.3805	39.6995	39.4583	122.767	198.974	270.873	188.594	32.7404
FATB (03360)	Hiprha1gene03360	17.1608	19.5749	14.1239	26.9276	28.6673	31.0067	47.8518	30.8176	33.887
FATB (07959)	Hiprha1gene07959	0.789004	0.403605	0	0	2.1055	0	0	0.237974	0.509579
FATB (17924)	Hiprha1gene17924	2.95877	0.605408	0.381726	0	3.72512	1.59463	1.72439	2.97467	1.01916
FATB (18201)	Hiprha1gene18201	55.5262	32.4902	22.5218	5.59881	43.7297	40.4858	29.8894	39.1467	49.3018
FATB (24276)	Hiprha1gene24276	1.38076	0.605408	0	3.46593	2.1055	1.06309	0.431097	0	0
FATB (28610)	Hiprha1gene28610	72.0953	42.3785	48.8609	67.9856	58.9541	76.6307	63.3713	69.6073	83.0614
SAD (07832)	Hiprha1gene07832	30.0808	37.7371	110.319	146.369	103.008	119.509	149.016	206.442	30.9569
SAD (18766)	Hiprha1gene18766	119.041	179.403	153.072	78.1167	72.235	114.016	49.5762	53.0681	103.572
SAD (18803)	Hiprha1gene18803	0.197251	0	0	0	0	0.885905	0	0.237974	0
SAD (18830)	Hiprha1gene18830	102.866	356.383	512.276	475.366	260.111	369.777	832.305	596.362	26.7529
SAD (18832)	Hiprha1gene18832	0.295877	2.42163	12.2152	6.13203	0.161962	0.177181	0.143699	0	0
SAD (21192)	Hiprha1gene21192	0	0	0	0	0	2.65771	4.59837	5.83035	0
SAD (23875)	Hiprha1gene23875	69.7283	157.81	45.4254	59.1874	250.879	169.916	256.647	238.807	53.888
SAD (26748)	Hiprha1gene26748	64.5997	77.4922	9.54315	13.8637	207.149	1254.97	721.369	1793.01	0.254789
SAD (28095)	Hiprha1gene28095	142.119	377.573	1.5269	1.86627	3.56316	3.36644	10.3463	63.8959	1.14655
FAD2 (12459)	Hiprha1gene12459	52.8633	73.4562	30.5381	9.06474	109.324	207.213	32.1886	13.4455	55.0345
FAD2 (21624)	Hiprha1gene21624	26.2344	2354.83	44.2802	34.3927	15.2244	361.006	307.372	1235.2	0
FAD2 (27005)	Hiprha1gene27005	14.9911	8.27391	0	0	4.69689	2.92348	8.19085	3.80758	1.91092
FAD3 (05528)	Hiprha1gene05528	47.143	1627.34	0.763452	1.59966	5.5067	6.11274	8.62194	2.85568	2.03832
FAD3 (07426)	Hiprha1gene07426	89.0589	876.832	58.4041	35.7257	31.0967	13.4657	16.3817	4.99745	7.13411
FAD3 (10700)	Hiprha1gene10700	4.93128	3.22884	0	0	0	0.531543	0.718495	0	0
FAD3 (24146)	Hiprha1gene24146	1.57801	1.21082	0	0	0	0	0	0	0
FAD3 (24879)	Hiprha1gene24879	6.50929	10.2919	5.72589	9.86457	4.53493	3.27785	2.73028	1.42784	2.93008
FAD6 (25786)	Hiprha1gene25786	18.3444	22.8037	9.92488	13.5971	83.2484	117.382	136.514	124.817	87.3928
FAD7 (02511)	Hiprha1gene02511	35.2093	21.7947	13.3604	9.06474	51.3419	71.4039	70.4125	43.6682	424.861
FAD7 (07747)	Hiprha1gene07747	12.1309	11.0991	3.43553	2.13288	24.4562	13.9087	5.17317	4.64049	64.4617
FAD7 (17598)	Hiprha1gene17598	4.73403	0.403605	0	2.13288	4.53493	0.708724	0	0	4.33142

## Sheet: Table S5
Table S5. Arabidopsis thaliana genes of the KAS II, FAT, SAD, and FAD families used for protein BLAST analysis against the annotated Hippophae rhamnoides genome.
Gene family	Gene name	Transcript ID
KAS	AtKAS2	AT1G74960.1
FAT	AtFATA	AT3G25110.1
FAT	AtFATA2	AT4G13050.1
FAT	AtFATB	AT1G08510.1
SAD	AtSAD1	AT5G16240.1
SAD	AtSAD2	AT3G02610.2
SAD	AtSAD3	AT5G16230.1
SAD	AtSAD4	AT3G02620.2
SAD	AtSAD5	AT3G02630.1
SAD	AtSAD6	AT1G43800.1
SAD	AtFAB2	AT2G43710.1
FAD	AtFAD2	AT3G12120.1
FAD	AtFAD3	AT2G29980.1
FAD	AtFAD6	AT4G30950.1
FAD	AtFAD7	AT3G11170.1
FAD	AtFAD8	AT5G05580.1
